# Supplementary material for: Chitosan-Gelatin Films Cross-Linked with Dialdehyde Cellulose Nanocrystals as Potential Materials for Wound Dressings
Source: Int J Mol Sci. 2022 Aug 26;23(17):9700. doi: 10.3390/ijms23179700 (PMC9456065; doi:10.3390/ijms23179700)
Supplement: Supplementary file 1 [file ijms-23-09700-s001.zip]

Archive with 1 entries (1 files):
- ijms-1872649-supplementary.pdf
